# Supplementary material for: First Trimester of Pregnancy as the Sensitive Period for the Association between Prenatal Mosquito Coil Smoke Exposure and Preterm Birth
Source: Int J Environ Res Public Health. 2022 Sep 18;19(18):11771. doi: 10.3390/ijerph191811771 (PMC9517152; doi:10.3390/ijerph191811771)
Supplement: Supplementary file 1 [file ijerph-19-11771-s001.zip]

Archive with 1 entries (1 files):
- ijerph-1872621-supplementary.pdf
